# Supplementary material for: Craniobot: A computer numerical controlled robot for cranial microsurgeries
Source: Sci Rep. 2019 Jan 31;9:1023. doi: 10.1038/s41598-018-37073-w (PMC6355931; doi:10.1038/s41598-018-37073-w)
Supplement: Supplementary file 3 — Supplementary Dataset 1 [file 41598_2018_37073_MOESM3_ESM.xlsx]

## Sheet: Figure 2B 
									FORCE MEASUREMENTS (gram-force)
Nominal screw turns	Trial 1	Trial 2	Trial 3	Trial 4	Trial 5	Trial 6	Trial 7	Trial 8	Trial 9	Trial 10	Trial 11	Trial 12	Trial 13	Trial 14	Trial 15	Trial 16	Trial 17	Trial 18	Trial 19	Trial 20
0	12.1	16	19	15.1	18	15	17.7	14.7	17.8	16.9	18.8	17.1	14.9	14.7	17.2	17.8	13.6	18.3	16.6	13.6
0.25	13.5	12	12	15.1	12.5	12.5	12.4	12.9	12.9	14	15.7	12.2	12.6	13.1	12.3	16.6	12.1	12.2	12.2	11.3
0.5	3.4	5.4	7.7	8.2	8.8	7.9	9.3	8.9	8.4	13.7	12.4	10.1	9.7	12	12.8	8	9	13	9.2	8.2
0.75	5.2	7.2	4.9	7.3	7.5	5.2	6	4.1	7.7	4.1	4.9	4.7	5.4	7.6	4.7	4.1	4.9	5.1	5.5	4.8

## Sheet: Figure 2C
Male mouse 7_27_17
x (mm)	y (mm)	mean z (mm)
-4.7	-3.6	-1.6822
-4.7	-3	-1.605
4.4	-1.64	-1.572
4.3	-3	-1.5592
4.3	-2.32	-1.4762
-4.7	-2.32	-1.428
4	-1	-1.322
-4.6	-1.64	-1.3166
3.8	0	-1.305
3.8	-3.6	-1.2922
-4.2	-3.6	-1.28
-4.5	-1	-1.2764
-4.2	0	-1.2546
3.7	0.6	-1.2528
3.9	-1.64	-1.2148
3.8	-3	-1.184
3.8	-2.32	-1.1712
-4.2	-3	-1.1452
-3.8	0.6	-1.0696
-4.2	-2.32	-1.031
3.2	0.6	-0.9576
-3.5	1	-0.952
3.3	-3.6	-0.939
3.3	0	-0.933
-4.1	-1.64	-0.9272
3	1	-0.917
-4	-1	-0.9166
3.5	-1	-0.9086
-3.7	-3.6	-0.8824
-2.7	1.98	-0.8582
-3	1.6	-0.8544
3.3	-3	-0.8454
-3.7	0	-0.808
3.4	-1.64	-0.7996
2.2	2.4	-0.7814
2.5	1.6	-0.7624
3.3	-2.32	-0.7588
2.3	1.98	-0.7142
-2.3	2.4	-0.6962
-3.7	-3	-0.6954
-2	2.7	-0.6704
2.8	-3.6	-0.647
-2.5	1.6	-0.6366
2.7	0.6	-0.6354
2.5	1	-0.6226
3	-1	-0.6082
-3	1	-0.6054
-3.7	-2.32	-0.6038
-3.3	0.6	-0.5896
2.8	0	-0.5778
-3.2	-3.6	-0.558
-1.8	2.4	-0.5402
-2.2	1.98	-0.5366
2.8	-3	-0.5342
-3.6	-1.64	-0.5218
1.7	2.4	-0.5178
2.9	-1.64	-0.5138
1.5	2.7	-0.5088
-3.5	-1	-0.5082
-2.5	1	-0.4902
2	1.6	-0.4872
-1.5	2.7	-0.4656
1.8	1.98	-0.4478
-3.2	-3	-0.426
2.3	-3.6	-0.4118
-3.2	0	-0.4022
-2	1.6	-0.4018
2.8	-2.32	-0.4002
2.3	0	-0.3958
-1.7	1.98	-0.3958
1	2.7	-0.3858
-1	2.7	-0.3804
2.2	0.6	-0.3772
2.5	-1	-0.3766
2	1	-0.373
-2.8	0.6	-0.3722
1.3	1.98	-0.3664
1.5	1.6	-0.364
-1.3	2.4	-0.3606
1.2	2.4	-0.36
0.5	2.7	-0.3534
0.7	2.4	-0.339
-2.7	0	-0.3346
2.4	-1.64	-0.3324
-2.7	-3.6	-0.3252
-2	1	-0.3224
-0.8	2.4	-0.3192
-1.5	1.6	-0.319
-3.1	-1.64	-0.3166
-3	-1	-0.3152
1.5	1	-0.312
2.3	-3	-0.3094
0	2.7	-0.309
1.7	0.6	-0.3088
-3.2	-2.32	-0.3044
-0.5	2.7	-0.2944
0.8	1.98	-0.2902
1	1.6	-0.2832
2.3	-2.32	-0.2826
0.2	2.4	-0.2706
1.8	0	-0.2656
1.8	-3.6	-0.2636
-2.7	-3	-0.2602
-1.5	1	-0.238
-1.8	0.6	-0.2368
-1.2	1.98	-0.235
-1.2	1.5	-0.2342
-2.3	0.6	-0.233
-0.7	1.98	-0.2284
1	1	-0.2246
-0.3	2.4	-0.2246
1.2	0.6	-0.205
-2.2	0	-0.201
-0.2	1.98	-0.188
2	-1	-0.1802
1.8	-3	-0.179
0.8	1.5	-0.1782
-2.7	-2.32	-0.1758
-1	1.6	-0.1704
-2.2	-3.6	-0.168
-0.5	1.6	-0.167
0.3	1.98	-0.162
0.3	1.5	-0.1548
1.3	-3.6	-0.1478
-1.3	0.6	-0.1466
0	1.6	-0.1452
0.5	1.6	-0.141
-0.2	1.5	-0.1406
-0.7	1.5	-0.1374
-2.5	-1	-0.1336
-1.7	0	-0.1316
-2.6	-1.64	-0.1304
1.8	-2.32	-0.1184
-1	1	-0.115
1.3	0	-0.1142
-0.5	1	-0.1092
0	1	-0.1068
1.9	-1.64	-0.1008
0.5	1	-0.0932
-0.3	0.6	-0.0838
0.2	0.6	-0.0806
0.7	0.6	-0.0788
0.8	-3.6	-0.0764
0.8	0	-0.0764
-1.7	-3.6	-0.075
-1.2	0	-0.0694
-0.75	0.3	-0.0686
1.3	-3	-0.0682
1.5	-1	-0.066
-0.25	0.3	-0.0656
-2.2	-3	-0.0624
-0.8	0.6	-0.053
-0.7	0	-0.0472
-2	-1	-0.0264
0.3	-3.6	-0.0194
-2.2	-2.32	-0.0184
0.3	0	-0.0166
0.25	0.3	-0.014
1.4	-1.64	-0.0126
-2.1	-1.64	-0.0016
-1.7	-3	0.007
-1.2	-3.6	0.0108
-0.2	0	0.0118
-0.7	-3.6	0.0146
1	-1	0.0182
-0.2	-3.6	0.0276
-0.5	-0.3	0.0276
0.8	-3	0.033
0	-0.3	0.0396
-1.5	-1	0.042
1.3	-2.32	0.0456
0.3	-3	0.0642
-1.6	-1.64	0.0702
0.9	-1.64	0.0716
0.8	-2.32	0.0768
-1.2	-3	0.0876
-0.2	-3	0.091
-0.5	-1	0.1062
-1.7	-2.32	0.1076
0	-1	0.1204
0.5	-1	0.122
-1	-1	0.13
0.3	-2.32	0.1406
-0.7	-3	0.1452
-1.2	-2.32	0.1594
-0.1	-1.64	0.1678
0.4	-1.64	0.172
-0.6	-1.64	0.1828
-1.1	-1.64	0.1838
-0.7	-2.32	0.1892
-0.2	-2.32	0.2078

## Sheet: Figure 2D
Male 07_27_2017
x (mm)	y (mm)	mean z (mm)	z standard deviation (mm)
-2	2.7	-0.6704	0.00711618
-0.5	2.7	-0.2944	0.00185472
1	2.7	-0.3858	0.00416653
-1.8	2.4	-0.5402	0.00193907
-0.3	2.4	-0.2246	0.00135647
1.2	2.4	-0.36	0.00316228
-2.7	1.98	-0.8582	0.0102255
-1.2	1.98	-0.235	0.002
0.3	1.98	-0.162	0
1.8	1.98	-0.4478	0.00411825
-2.5	1.6	-0.6366	0.00272764
-1	1.6	-0.1704	0.0008
0.5	1.6	-0.141	0.000632456
2	1.6	-0.4872	0.00342929
-0.7	1.5	-0.1374	0.000489898
0.8	1.5	-0.1782	0.000979796
-2.5	1	-0.4902	0.00391918
-1	1	-0.115	1.38778e-17
0.5	1	-0.0932	0.0004
2	1	-0.373	0.004
-3.8	0.6	-1.0696	0.00293939
-2.3	0.6	-0.233	0.002
-0.8	0.6	-0.053	0.00109545
0.7	0.6	-0.0788	0.000748331
2.2	0.6	-0.3772	0.00342929
3.7	0.6	-1.2528	0.00466476
0.25	0.3	-0.014	0.00141421
-3.2	0	-0.4022	0.0044
-1.7	0	-0.1316	0.0008
-0.2	0	0.0118	0.000748331
1.3	0	-0.1142	0.00146969
2.8	0	-0.5778	0.0031241
-0.5	-0.3	0.0276	0.000489898
-4	-1	-0.9166	0.00783837
-2.5	-1	-0.1336	0.000489898
-1	-1	0.13	0.00209762
0.5	-1	0.122	0.00109545
2	-1	-0.1802	0.000748331
3.5	-1	-0.9086	0.00926499
-4.1	-1.64	-0.9272	0.00667533
-2.6	-1.64	-0.1304	0.0010198
-1.1	-1.64	0.1838	0.00213542
0.4	-1.64	0.172	0.002
1.9	-1.64	-0.1008	0.0004
3.4	-1.64	-0.7996	0.00523832
-4.7	-2.32	-1.428	0.00109545
-3.2	-2.32	-0.3044	0.00233238
-1.7	-2.32	0.1076	0.0010198
-0.2	-2.32	0.2078	0.0016
1.3	-2.32	0.0456	0.000489898
2.8	-2.32	-0.4002	0.00594643
4.3	-2.32	-1.4762	0.000979796
-3.7	-3	-0.6954	0.00445421
-2.2	-3	-0.0624	0.00241661
-0.7	-3	0.1452	0.000748331
0.8	-3	0.033	0.000632456
2.3	-3	-0.3094	0.0008
3.8	-3	-1.184	0.00219089
-4.2	-3.6	-1.28	0.00154919
-2.7	-3.6	-0.3252	0.00132665
-1.2	-3.6	0.0108	0.000748331
0.3	-3.6	-0.0194	0.000489898
1.8	-3.6	-0.2636	0.0008
3.3	-3.6	-0.939	0.0105641
-1.5	2.7	-0.4656	0.0028
0	2.7	-0.309	0.000894427
1.5	2.7	-0.5088	0.00511468
-1.3	2.4	-0.3606	0.00272764
0.2	2.4	-0.2706	0.0010198
1.7	2.4	-0.5178	0.00810925
-2.2	1.98	-0.5366	0.00671118
-0.7	1.98	-0.2284	0.000489898
0.8	1.98	-0.2902	0.0004
2.3	1.98	-0.7142	0.00203961
-2	1.6	-0.4018	0.00318748
-0.5	1.6	-0.167	0.00154919
1	1.6	-0.2832	0.00116619
2.5	1.6	-0.7624	0.00631189
-0.2	1.5	-0.1406	0.00174356
-3.5	1	-0.952	0.00883176
-2	1	-0.3224	0.0012
-0.5	1	-0.1092	0.00172047
1	1	-0.2246	0.0010198
2.5	1	-0.6226	0.00621611
-3.3	0.6	-0.5896	0.0052
-1.8	0.6	-0.2368	0.0004
-0.3	0.6	-0.0838	0.0004
1.2	0.6	-0.205	0.000632456
2.7	0.6	-0.6354	0.00581722
-0.75	0.3	-0.0686	0.000489898
-4.2	0	-1.2546	0.00531413
-2.7	0	-0.3346	0.000489898
-1.2	0	-0.0694	0.00135647
0.3	0	-0.0166	0.00149666
1.8	0	-0.2656	0.00135647
3.3	0	-0.933	0.00609918
0	-0.3	0.0396	0.0008
-3.5	-1	-0.5082	0.00444522
-2	-1	-0.0264	0.0010198
-0.5	-1	0.1062	0.0004
1	-1	0.0182	0.00116619
2.5	-1	-0.3766	0.00135647
4	-1	-1.322	0.00328634
-3.6	-1.64	-0.5218	0.00614492
-2.1	-1.64	-0.0016	0.0012
-0.6	-1.64	0.1828	0.000748331
0.9	-1.64	0.0716	0.0008
2.4	-1.64	-0.3324	0.0008
3.9	-1.64	-1.2148	0.0024
-4.2	-2.32	-1.031	0.00551362
-2.7	-2.32	-0.1758	0.00146969
-1.2	-2.32	0.1594	0.0010198
0.3	-2.32	0.1406	0.000489898
1.8	-2.32	-0.1184	0.00224499
3.3	-2.32	-0.7588	0.00661513
-4.7	-3	-1.605	0
-3.2	-3	-0.426	0.00357771
-1.7	-3	0.007	0.000632456
-0.2	-3	0.091	0.000632456
1.3	-3	-0.0682	0.0016
2.8	-3	-0.5342	0.0074135
4.3	-3	-1.5592	0.00318748
-3.7	-3.6	-0.8824	0.00488262
-2.2	-3.6	-0.168	0.00260768
-0.7	-3.6	0.0146	0.0008
0.8	-3.6	-0.0764	0.0008
2.3	-3.6	-0.4118	0.00213542
3.8	-3.6	-1.2922	0.00370945
-1	2.7	-0.3804	0.00135647
0.5	2.7	-0.3534	0.000489898
-2.3	2.4	-0.6962	0.00545527
-0.8	2.4	-0.3192	0.0004
0.7	2.4	-0.339	0.000632456
2.2	2.4	-0.7814	0.00581722
-1.7	1.98	-0.3958	0.00172047
-0.2	1.98	-0.188	0.00303315
1.3	1.98	-0.3664	0.000489898
-3	1.6	-0.8544	0.00535164
-1.5	1.6	-0.319	0.000632456
0	1.6	-0.1452	0.00248193
1.5	1.6	-0.364	0.000632456
-1.2	1.5	-0.2342	0.00193907
0.3	1.5	-0.1548	0.00331059
-3	1	-0.6054	0.00436348
-1.5	1	-0.238	0.00154919
0	1	-0.1068	0.00116619
1.5	1	-0.312	0.000632456
3	1	-0.917	0.00352136
-2.8	0.6	-0.3722	0.0004
-1.3	0.6	-0.1466	0.00195959
0.2	0.6	-0.0806	0.00135647
1.7	0.6	-0.3088	0.0004
3.2	0.6	-0.9576	0.00840476
-0.25	0.3	-0.0656	0.0008
-3.7	0	-0.808	0.00501996
-2.2	0	-0.201	0.00154919
-0.7	0	-0.0472	0.00248193
0.8	0	-0.0764	0.00135647
2.3	0	-0.3958	0.00116619
3.8	0	-1.305	0.00379473
-4.5	-1	-1.2764	0.00338231
-3	-1	-0.3152	0.000748331
-1.5	-1	0.042	0.00252982
0	-1	0.1204	0.0012
1.5	-1	-0.066	0.00228035
3	-1	-0.6082	0.00391918
-4.6	-1.64	-1.3166	0.00349857
-3.1	-1.64	-0.3166	0.0012
-1.6	-1.64	0.0702	0.00116619
-0.1	-1.64	0.1678	0.0004
1.4	-1.64	-0.0126	0.0012
2.9	-1.64	-0.5138	0.0036
4.4	-1.64	-1.572	0.00154919
-3.7	-2.32	-0.6038	0.00370945
-2.2	-2.32	-0.0184	0.000489898
-0.7	-2.32	0.1892	0.00116619
0.8	-2.32	0.0768	0.000979796
2.3	-2.32	-0.2826	0.0010198
3.8	-2.32	-1.1712	0.00256125
-4.2	-3	-1.1452	0.00370945
-2.7	-3	-0.2602	0.000748331
-1.2	-3	0.0876	0.0008
0.3	-3	0.0642	0.00116619
1.8	-3	-0.179	0.00244949
3.3	-3	-0.8454	0.00440908
-4.7	-3.6	-1.6822	0.00491528
-3.2	-3.6	-0.558	0.00352136
-1.7	-3.6	-0.075	0.00154919
-0.2	-3.6	0.0276	0.0008
1.3	-3.6	-0.1478	0.00292575
2.8	-3.6	-0.647	0.00424264

## Sheet: Figure 2E
Standard deviation (mm)
0.00248193
0.0004
0.000632456
0.000748331
0
0.0004
0.0008
0.00178885
0.000894427
0.00116619
0.0016
0.0004
0
0.000489898
0.000748331
0.000748331
0.000748331
0.000489898
0.002
0.0008
0.00256125
0.000748331
0.00185472
0.00132665
0
0.0010198
0.0008
0.00149666
0.00135647
0.000748331
0.0004
0.00116619
0.000979796
0.00309839
0.00162481
0.0004
0.0008
0.000979796
0.000979796
0.00332265
0.00162481
0.000748331
0.000489898
0.000489898
0.000748331
0.00278568
0.000632456
0.00149666
0.00135647
0.00116619
0.00116619
0.00260768
0.00287054
0.0004
0.00116619
0.000489898
0.000489898
0.000489898
0.00209762
0.00282843
0.00193907
0.0008
0.00167332
0.0008
0.00193907
0.000748331
0.00135647
0.000748331
0.0004
0.00116619
0.0004
0.000632456
0.000489898
0.000979796
0.00146969
0.000748331
0.0016
0.000489898
0.0004
0.000632456
0.00205913
0.0004
0.00116619
0.00193907
0.0008
0.00135647
0.000489898
0.0004
0.00141421
0.0012
0.00241661
0.0016
0.000489898
0.000894427
0
0.000489898
0.000489898
0.000632456
0.000748331
0.000489898
0.00135647
0.0004
0.0004
0.00141421
0.00154919
6.93889e-18
0
0.000489898
0.00252982
0.0026533
0.0004
0.0008
0.000489898
0.000489898
0.000489898
0.000489898
0.000489898
0.000748331
0.000489898
0.00109545
0.00571314
0.00349857
0.00149666
0
0.0008
0.00146969
0.000489898
0.0004
0.0010198
0.0010198
0.0008
0.000489898
0.000979796
0.00146969
0.0004
0.0010198
0.00287054
0.000979796
0.0016
1.38778e-17
0.000489898
0.0008
0.00448999
0.000748331
0.0004
0
0.00162481
0.00213542
0.0004
0.000748331
0.0004
0.0010198
0.0004
0.00209762
0.00146969
0.000489898
1.73472e-18
0.000489898
0.00167332
0.00342929
0.00132665
0.000489898
0.0004
0.0004
0
0.00449889
0.000632456
0.000979796
0.000489898
0.0010198
0.000489898
0.00299333
0.00342929
0.00205913
0.000489898
0.0004
0.000894427
0.00384708
0.00595315
0.00135647
0.0004
0.00167332
0.0016
0.0016
0.00557136
0.00135647
0.00135647
0.0004
0.00167332
0.00219089
0.00531413
0.00365513
0.00365513
0.00535164
0.00471593
0.0024
0.00366606
0.00342929
0.00597997
0.00496387
0.00453431
0.00392938
0.00387814
0.00377359
0.00376298
0.00387814
0.00402989
0.00203961
0.00222711
0.00470744
0.0058515
0.00444522
0.000748331
0.000979796
0.00416653
0.00154919
0.000489898
0.0043359
0.00224499
0.000489898
0.000748331
0.00523068
0.000748331
0.00407922
0.0016
0.00272764
0.00149666
0.0008
0.0045607
0.00331059
0.0008
0.00233238
0.00126491
0.000748331
0.00549181
0.00185472
0.00372022
0.00135647
0.00231517
0.00172047
0.00411825
0.00355528
0.00263818
0.0004
0.0008
0.00189737
0.002498
0.00392938
0.00487442
0.00109545
0.000979796
0.000748331
0.00135647
0.00299333
0.00292575
0.00263818
0.0024
0.00203961
0.00278568
0.00293939
0.00252982
0.00193907
0.0024
0.0028
0.00172047
0.00149666
0.00189737
0.00248193
0.00126491
0.00489898
0.00268328
0.00116619
0.00178885
0.00248193
0.00213542
0.0016
0.0008
0.000748331
0.00332265
0.000489898
0.00287054
0.00135647
0.0004
0.0004
0.0010198
0.00222711
0.00135647
0.00203961
0.000489898
0.000894427
0.000489898
0.0024
0.00109545
0.002
0.00154919
0.00116619
0.000489898
0.000979796
0.00324962
0.00305941
0.000748331
0.00146969
0.00213542
0.000489898
0.00213542
0.00263818
0.0004
0.00141421
0.00135647
0.0008
0.00146969
0.00348712
0.00213542
0.0008
0.00213542
0.0008
0.00135647
0.00492341
0.0012
0.0008
0.00135647
0.0010198
0.00248193
0.00233238
0.00116619
0.0010198
0.0008
0.0036
0.00185472
0.00213542
0.00126491
0.00146969
0.00149666
0.00454313
0.000979796
0.0004
0.00162481
0.00318748
0.00233238
0.0008
0.000489898
0.00135647
0.00352136
0.0008
0.00116619
0.00292575
0.000489898
0.000748331
0.00146969
0.0010198
0.00135647
0.00248193
0.00244949
0.000632456
0.000489898
0.00278568
0.00135647
0.00209762
0.00174356
0.000632456
0.00248193
0.00348712
0.00511468
0.002498
0.000489898
0
0.00135647
0.00222711
0.00414729
0.0032619
0.00135647
0.000979796
0.000979796
0.0008
0.00492341
0.00616441
0.00372022
0.00248193
0.00135647
0.000894427
0.00292575
0.0008
0.00174356
0.00241661
0.000748331
0.00174356
0.00132665
0.00252982
0.0012
0.0004
0.0010198
0.00174356
0.000632456
0.00135647
0.000632456
0.000748331
0.00126491
0.00263818
0.000748331
0.00154919
0.00236643
0.00338231
0.00146969
0.000632456
0.000489898
0.000489898
0.00352136
0.00109545
0.00376298
0.000489898
0.00126491
0.0028
0.00189737
0.0008
0
0.00135647
0.00126491
0.0016
0.00126491
0.00363318
0.00332265
0.00222711
0.0004
0.00185472
0.0004
0.00224499
0.00753658
0.00387814
0.00174356
0.0004
0.0004
0.00224499
0.00146969
0.0031241
0.00355528
0.00135647
0.00167332
0.00263818
0.00307246
0.00174356
0.00384708
0.0028
0.00193907
0.00185472
0.0026533
0
0.0008
0.000489898
0.000489898
0.00224499
0.000489898
0.000632456
0.00154919
0.00209762
0.000489898
2.77556e-17
0.00149666
0.00116619
0.000489898
0.0024
0.00162481
0.000748331
0.00222711
0.00135647
0.000632456
0.00271293
0.000748331
0.00116619
0.000748331
0.00185472
0.0008
0.00109545
0.00209762
0.0004
0.0012
0.00146969
0.00116619
0.000489898
0.00379473
0.000979796
0.00213542
0.000489898
0.000748331
0.00372022
0.002498
0.0010198
0.000489898
0.0004
0.00342929
0.00203961
0.00287054
0.00116619
0.00146969
0
0.0012
0.000979796
0.0008
0.0031241
0.00275681
0.00116619
0.00292575
0.00116619
0.00213542
0.00252982
0.00215407
0.00174356
0.00268328
0.00183303
0.00135647
0.00135647
0.002
0.000489898
0.000748331
0.000979796
0.0010198
0.002
0.000748331
0.00278568
0.000632456
0
0.000489898
0.00209762
0.00287054
0.000489898
0.00174356
0.00116619
0.00289828
0.00263818
0.000894427
0.00109545
0.000748331
0.00293939
0.000979796
0.00411825
0.00233238
0.0004
0.0008
0.000489898
0.00372022
0.00453431
0.00316228
0.0004
0.0008
0.00162481
0.00449889
0.00300666
0.00419524
0.000489898
0.00172047
0.000632456
0.00141421
0.00538888
0.00162481
0.00287054
0
0.00149666
0.00435431
0.00126491
0.00376298
0.00222711
0.00484149
0.00303315
0.00462169
0.00268328
0.0106019
0.00162481
0.00349857
0.00299333
0.0032619
0.00348712
0.00711618
0.00185472
0.00416653
0.00193907
0.00135647
0.00316228
0.0102255
0.002
0
0.00411825
0.00272764
0.0008
0.000632456
0.00342929
0.000489898
0.000979796
0.00391918
1.38778e-17
0.0004
0.004
0.00293939
0.002
0.00109545
0.000748331
0.00342929
0.00466476
0.00141421
0.0044
0.0008
0.000748331
0.00146969
0.0031241
0.000489898
0.00783837
0.000489898
0.00209762
0.00109545
0.000748331
0.00926499
0.00667533
0.0010198
0.00213542
0.002
0.0004
0.00523832
0.00109545
0.00233238
0.0010198
0.0016
0.000489898
0.00594643
0.000979796
0.00445421
0.00241661
0.000748331
0.000632456
0.0008
0.00219089
0.00154919
0.00132665
0.000748331
0.000489898
0.0008
0.0105641
0.0028
0.000894427
0.00511468
0.00272764
0.0010198
0.00810925
0.00671118
0.000489898
0.0004
0.00203961
0.00318748
0.00154919
0.00116619
0.00631189
0.00174356
0.00883176
0.0012
0.00172047
0.0010198
0.00621611
0.0052
0.0004
0.0004
0.000632456
0.00581722
0.000489898
0.00531413
0.000489898
0.00135647
0.00149666
0.00135647
0.00609918
0.0008
0.00444522
0.0010198
0.0004
0.00116619
0.00135647
0.00328634
0.00614492
0.0012
0.000748331
0.0008
0.0008
0.0024
0.00551362
0.00146969
0.0010198
0.000489898
0.00224499
0.00661513
0
0.00357771
0.000632456
0.000632456
0.0016
0.0074135
0.00318748
0.00488262
0.00260768
0.0008
0.0008
0.00213542
0.00370945
0.00135647
0.000489898
0.00545527
0.0004
0.000632456
0.00581722
0.00172047
0.00303315
0.000489898
0.00535164
0.000632456
0.00248193
0.000632456
0.00193907
0.00331059
0.00436348
0.00154919
0.00116619
0.000632456
0.00352136
0.0004
0.00195959
0.00135647
0.0004
0.00840476
0.0008
0.00501996
0.00154919
0.00248193
0.00135647
0.00116619
0.00379473
0.00338231
0.000748331
0.00252982
0.0012
0.00228035
0.00391918
0.00349857
0.0012
0.00116619
0.0004
0.0012
0.0036
0.00154919
0.00370945
0.000489898
0.00116619
0.000979796
0.0010198
0.00256125
0.00370945
0.000748331
0.0008
0.00116619
0.00244949
0.00440908
0.00491528
0.00352136
0.00154919
0.0008
0.00292575
0.00424264
0.0048
0.0004
0.00422374
0.00391918
0.000748331
0.000979796
0.0080895
0.00116619
0.0004
0.00146969
0.00416653
0.000489898
3.46945e-18
0.00344093
0.000489898
0.000489898
0.00299333
0.000748331
0.00135647
0.000632456
0.00705975
0.00404969
0.000489898
0.0004
0.00372022
0.0069282
0.000894427
0.0051923
0.000748331
0.00116619
0.0010198
0.00272764
0.000748331
0.000979796
0.0031241
0
0.000748331
0.000489898
0.00453431
0.00382623
0.00241661
0.00149666
0.000489898
0.000894427
0.00387814
0.00817313
0.00462169
0.00219089
0.0010198
0.000979796
0.00213542
0.0040694
0.000489898
0.0026533
0.00260768
0.00135647
0.00292575
0.00391918
0.00578273
0.00172047
0.00224499
0.00324962
0.0016
0.0012
0.0028
0.000748331
0.00272764
0.00185472
0.0012
0.00299333
0.00248193
0.000748331
0.0008
0.00372022
0.00222711
0.000632456
0.00126491
0.0024
0.00278568
0.00382623
0.00293939
0.000748331
0.0004
0.0031241
0.0012
0.0031241
0.00172047
0.000632456
0.00272764
0.0008
0.00354401
0.004
0.00149666
0.00241661
0.00338231
0.00617738
0.00316228
0.00384708
0.00416653
0.0004
0.000748331
0.00404969
0.00517687
0.00421426
0.0045607
0.000632456
0.0010198
0.00376298
0.00458694
0.00556417
0.0044
0.00213542
0.00149666
0.00167332
0.00431741
0.0096623
0.00263818
0.00352136
0.00185472
0.0016
0.00349857
0.0004
0.00509902
0.00466476
0.00421426
0.00515364
0.00382623
0.00564269
0.00224499
0.00109545
0.00431741
0.00109545
0.000748331
0.00404969
0.00471593
0.000489898
0.00193907
0.00475815
0.00287054
0.0004
0.00348712
0.00116619
0.00205913
0.00492341
0.00185472
0.0024
0.00241661
0.0052
0.00377359
0.00154919
0.00126491
0.00195959
0.00458694
0.000489898
0.00363318
0.00402989
0.000748331
0.0010198
0.00365513
0.00466476
0.00342929
0.00377359
0.00233238
0.000632456
0
0.00404969
0.00348712
0.00449889
0.00185472
0
0.00132665
0.00391918
0.0044
0.00586515
0.00263818
0.000632456
0.000489898
0.00309839
0.00464758
0.004996
0.00492341
0.00224499
0.002
0.00233238
0.00607947
0.00614492
0.00657267
0.0031241
0.00263818
0.00332265
0.00453431
0.00116619
0.000489898
0
0.00135647
0.000489898
0
0.002498
0.000489898
0.00146969
0.00162481
0.000748331
0.00135647
0.0012
0.00141421
0.00135647
0.00193907
0.00167332
0.000489898
0.000979796
0.0010198
0.0028
0.0004
0.000489898
0.000748331
0.00172047
0.00404969
0.00109545
0.0016
0.000632456
0.000748331
0.00149666
0.00241661
0.00109545
0.00185472
0.0008
0.0010198
0.000632456
0.0004
0.00377359
0.0044
0.0008
0.000489898
0.00135647
0.00203961
0.000632456
0.00382623
0.0004
0.0004
0.00135647
0.000894427
0.0012
0.00511468
0.000979796
0.00146969
0.00203961
0.00132665
0.0012
0.00116619
0.0012
0.0010198
0.0024
0.00141421
0.00222711
0.00248193
0.00174356
0.000748331
0.000632456
0.00109545
0.00233238
0.0004
0.00154919
0.0004
0.0010198
0.00189737
0.000489898
0.000489898
0.00135647
0.00215407
0.00185472
0.00248193
0.0008
0.000489898
0.00185472
0.00146969
0.000748331
0.00213542
0.0012
0.00209762
0.00162481
0.0008
0.0004
0.0004
0.000489898
0.000632456
0.000894427
0.0028
0
0.00305941
0.0004
0.000632456
0.000489898
0.000489898
0.00222711
0.00236643
0.000489898
0.00172047
0.000748331
0.00172047
0.00141421
0.00178885
0.00241661
0.00205913
0.0012
0.0010198
0.00193907
0.00484149
0.00135647
0.0008
0.00135647
0.000748331
0.00244949
0.0045607
0.00172047
0.00162481
0.00263818
0
0.0008
0.00185472
0.00213542
0.00109545
0.00116619
0.00109545
0.0010198
0.00132665
0.0004
0.000489898
0.00149666
0.00185472
0.00260768
0.0008
0.0004
0.00185472
0.0004
0.00109545
0.00252982
0.00141421
0.00257682
0.00453431
0.00135647
0.0008
0.0004
0.0004
0.00309839
0.0008
0.00215407
0.00205913
0.00135647
0.00248193
0.00222711
0.00167332
0.000489898
0.000748331
0.00126491
0.0004
0.00257682
0.00337046
0.00185472
0.0004
0.0012
0.00172047
0.0004
0.00236643
0.00766812
0.00271293
0.00116619
0.00275681
0.000979796
0.00154919
0.00293939
0.00338231
0.00172047
0.00109545
0.0028
0.00172047
0.00324962
0.0069685
0.00231517
0.000748331
0.00162481
0.00203961
0.00296648

## Sheet: Figure 3 C and D
Needle tip stylus profiling with Ball end mill machining						Ruby sphere profiling with ball end mill machining						Needle tip with square end mill						Ruby sphere with square end mill
Point N	depth	dz	dx	dz/dx		Point N	depth	dz	dx	dz/dx		Point N	depth	dz	dx	dz/dx		Point N	depth	dz	dx	dz/dx
1	36.84	127.08	180	0.706		1	69.05	191.97	150.8	1.27301		1	113.48	207.31	250.91	0.826233		1	112.87	192.9	259.8	0.742494
2	35.52	128.29	177.53	0.722638		2	28.97	63.66	182.87	0.348116		2	80.52	184.35	251.96	0.731664		2	95.35	183.11	251.54	0.727956
3	27.18	93.25	159.47	0.584749		3	56.82	116.52	204.49	0.569808		3	59.54	135.82	197.06	0.689232		3	66.73	138.38	198.7	0.696427
4	44.1	132.76	178.73	0.742796		4	44.39	156.69	156.31	1.00243		4	11.46	90.11	192.21	0.46881		4	67.67	134.9	188.59	0.715308
5	27.76	112.52	149.8	0.751135		5	45.01	133.08	203.63	0.653538		5	161.1	85.45	184.75	0.462517		5	42.38	90.19	133.26	0.676797
6	36.94	118.99	168.72	0.705251		6	51.1	111.28	202	0.550891		6	121.49	126.3	204.22	0.618451		6	39.84	81.45	152.35	0.534624
7	36	130.62	182.21	0.716865		7	49.29	132.61	209.45	0.633134		7	211.2	207.38	229.99	0.901691		7	26.86	55.42	113.78	0.48708
8	26.48	97.01	140.75	0.689236		8	24.33	77.23	187.45	0.412003		8	126.57	172.59	236.35	0.730231		8	34.23	73.43	130.23	0.563849
9	71.58	138.23	243.54	0.567586		9	57.19	151.22	217.26	0.696032		9	135.84	152.99	231.17	0.661807		9	34.8	71.26	126.44	0.563587
10	51.79	122.38	205.47	0.59561		10	47.45	104.11	188.01	0.553747		10	135.74	126.37	178.8	0.706767		10	31.55	57.64	96.4	0.597925
11	51.99	133.65	210.97	0.633502		11	64.43	147.48	256.65	0.574635		11	81.34	78.47	251.36	0.312182		11	58.88	98.61	235.8	0.418193
12	41.89	117.24	183.91	0.637486		12	39.82	67.01	221.05	0.303144		12	66.73	105.97	255.27	0.415129		12	75.97	107.51	268.73	0.400067
13	17.62	77.02	139.72	0.551245		13	51.05	114.17	229.27	0.497972		13	91.34	98.48	228.98	0.430081		13	62.29	102.14	262.93	0.388468
14	29.09	62.05	180.96	0.342893		14	81.44	142.9	225.45	0.633843		14	73.94	33.35	174.19	0.191458		14	71.64	114.89	278.8	0.412088
15	41.52	77.25	227.44	0.33965		15	69.36	132.69	261.23	0.507943		15	153.68	77.05	221.6	0.347699		15	45.54	91.79	213.19	0.430555
16	44.41	72.08	213.5	0.337611		16	62.35	118.4	268.06	0.441692		16	141.18	72.1	231.88	0.310937		16	57.48	118.56	213.86	0.554381
17	45.82	74.98	218.48	0.343189		17	43.58	59.97	259.52	0.23108		17	93.88	42.21	241.81	0.174559		17	56.48	109.6	214.51	0.510932
18	53.41	77.64	228.53	0.339737		18	57.1	80.1	220.84	0.362706		18	69.45	65.95	259.91	0.253742		18	75.15	163.97	249.19	0.658012
19	31.41	67.02	185.11	0.362055		19	66.45	130.45	277.72	0.469718		19	56.44	69.07	256.16	0.269636		19	46.86	73.24	227.64	0.321736
20	33.77	61.1	196.84	0.310404		20	71.09	117.51	277.21	0.423902		20	53.62	63.89	255.85	0.249717		20	68.32	88.9	289.52	0.30706
21	65.42	62.1	257.61	0.241062		21	71.62	125.41	316.98	0.39564		21	35.17	61.36	249.8	0.245637		21	33	58.02	274.78	0.211151
22	67.35	83.56	282.4	0.295892		22	39.02	93.85	253.21	0.370641		22	35.21	61.53	251.98	0.244186		22	38.7	42.52	287.34	0.147978
23	88.99	69.29	291.43	0.237759		23	33.56	84.46	222.91	0.378897		23	120.93	17.12	227.01	0.0754152		23	20.71	19.08	288.32	0.0661765
24	80.63	64.53	290.82	0.22189		24	71.73	141.41	262.5	0.538705		24	118.11	31.37	248.75	0.126111		24	30.22	9.75	306.14	0.0318482
25	80.18	58.53	284.87	0.205462		25	58.54	144	254.9	0.564927		25	100.52	18.94	310.71	0.0609572		25	35.02	78.83	111.86	0.70472
26	71.1	50.81	271.94	0.186843		26	65.11	132.49	254.9	0.519772		26	156.71	39.74	261.08	0.152214		26	48.19	99.11	164.98	0.600739
27	57.13	47.27	254.83	0.185496		27	72.99	134.32	273.22	0.491618		27	54.53	47.84	263.45	0.18159		27	62.63	113.62	183.51	0.619149
28	100.42	40.77	311.48	0.130891		28	68.03	127.39	248.86	0.511894								28	55.74	109.88	161.67	0.679656
29	121.49	40.67	318.34	0.127756		29	62.42	122.41	255.59	0.478931								29	51.55	93.41	151.11	0.618159
30	74.2	59.41	288.95	0.205607		30	65.46	147.53	282.27	0.522656								30	109.71	100.51	221.62	0.453524
31	66.83	56.79	279.12	0.203461		31	38.44	89.65	248.79	0.360344								31	87.92	98.45	224.12	0.439274
32	36.97	49.02	226.18	0.21673		32	23	55.24	218.05	0.253336								32	93.5	99.2	230.08	0.431154
33	20.38	36.68	179.45	0.204402		33	22.06	55.1	196.18	0.280865								33	70.2	89.55	214.36	0.417755
34	38.79	27.4	214.15	0.127948		34	45.2	78.33	255.46	0.306623								34	56.33	94.96	216.81	0.437987
35	50.39	21.22	235.7	0.0900297		35	53.51	89.38	277.2	0.322439								35	48.33	74.76	167.89	0.445292
36	60.36	23.68	264.11	0.0896596		36	25.1	68.35	205.01	0.333398								36	44.32	72.63	150.12	0.483813
37	83.17	3.5	286.22	0.0122284		37	70.55	144.21	244.84	0.588997								37	47.65	70.08	149.8	0.467824
38	28.84	68.37	150.34	0.454769		38	76.97	152.2	266.54	0.571021								38	42.56	54.92	187.68	0.292626
39	35.12	77.09	182.95	0.421372		39	60.35	134.88	225.02	0.599413								39	40.48	57.4	204.5	0.280685
40	44.2	84	218.21	0.38495		40	67.56	147.67	228.6	0.645976								40	33.43	51.95	180.73	0.287445
41	65.45	75.15	258.92	0.290244		41	47.7	115.41	209.56	0.550725								41	35.31	58.62	213.73	0.274271
42	50.71	70.7	234.67	0.301274		42	53.83	114.49	207.48	0.551812								42	53.4	70.49	224.92	0.3134
43	43.2	71.36	216.53	0.329562		43	46.55	106.9	187.24	0.570925								43	45.43	53.57	218.38	0.245306
44	27.29	56.9	184.27	0.308786		44	52.52	123.65	198.31	0.623519								44	72.68	70.96	223.22	0.317893
45	30.78	56.94	189.18	0.300983		45	52.29	119.3	218.86	0.545097								45	15.88	22.14	157.66	0.140429
46	23.92	49.58	167.35	0.296265		46	57.86	124.5	232.86	0.534656								46	25.16	26.39	168.06	0.157027
47	27.42	53.34	176.71	0.30185		47	45.42	108.16	210.7	0.513336								47	19.62	26.72	163.99	0.162937
48	24.37	55.4	170.28	0.325346		48	58.66	115.04	232.05	0.495755								48	18.85	35.06	192.67	0.181969
49	31.85	47.57	192.09	0.247644		49	45.22	91.59	234.34	0.390842								49	31.69	42.48	158.51	0.267996
50	34.02	48.68	207.53	0.234568		50	100.7	115.47	320.31	0.360495								50	48.7	47.27	222.39	0.212555
51	28.55	38.36	196.16	0.195555		51	94.39	113.2	324.23	0.349135								51	58.51	60.92	221.65	0.274848
52	40.17	48.48	219.9	0.220464		52	82.38	109.6	313.58	0.349512								52	23.97	21.52	193.5	0.111214
53	35.81	42.12	207.56	0.202929		53	72.53	114.1	291.46	0.391477								53	33.98	26.91	218.71	0.12304
54	42.98	40.28	228.38	0.176373		54	59.26	104.61	273	0.383187								54	33.1	16.35	220.5	0.0741497
55	45.25	47.18	231.23	0.204039		55	49.92	90.77	250.11	0.36292								55	34.43	11.86	220.86	0.0536992
56	41.01	42.34	231.08	0.183227		56	58.29	109.04	286.11	0.381112								56	27.17	14.16	223.65	0.0633132
57	37.45	57.02	193.08	0.295318		57	53.5	103.7	279.26	0.371339								57	29.72	27.52	223.97	0.122874
58	36.29	63.28	211.63	0.299012		58	105.83	80.46	341.1	0.235884								58	28.74	93.13	192.52	0.483742
59	45.58	63.76	247.08	0.258054		59	43.73	88.51	328.01	0.269839								59	21.62	37	147.95	0.250084
60	65.58	59.35	254.48	0.233221		60	88.83	110.03	306.42	0.359082								60	28.76	53.34	189.97	0.280781
61	44.25	50.5	221.78	0.227703		61	93.88	106.95	323.23	0.330879								61	32.38	3.48	223.47	0.0155726
62	52.9	43.81	242.46	0.18069		62	71.26	106.72	300.81	0.354775								62	36.96	3.1	246.61	0.0125705
63	83.38	53.64	186.79	0.287167		63	72.06	104.15	295.44	0.352525								63	23.81	2.29	229.24	0.00998953
64	33.85	23.49	215.1	0.109205		64	103.06	76.87	352.89	0.21783								64	13.58	1.05	200.35	0.00524083
65	30.98	24.14	204.47	0.118061		65	77.81	79.98	327.51	0.244206								65	9.74	4.15	169.48	0.0244867
66	29.84	25.68	195.61	0.131282		66	123.03	54.38	351.82	0.154568								66	49.25	23.66	174.64	0.135479
67	25.69	26.69	178.72	0.14934		67	120.79	51.68	346.88	0.148985								67	49.11	20.96	205.26	0.102114
68	23.66	25.99	171.77	0.151307		68	77.94	18.31	326.57	0.0560676								68	40.5	21.03	213.95	0.098294
69	21.68	27	166.9	0.161774		69	103.27	53	344.29	0.15394								69	42.91	13.1	238.69	0.0548829
70	15.34	21.87	160.25	0.136474		70	78.82	37.91	330.28	0.114781								70	25.32	24.6	228.85	0.107494
71	28.91	5.37	201.5	0.0266501		71	75.61	34.8	330.59	0.105266								71	98.18	37.37	231.36	0.161523
72	44.45	7.21	234.11	0.0307975		72	54.07	25.54	302.52	0.0844242								72	50.32	127.82	136.54	0.936136
73	36.83	14.49	215.01	0.0673922		73	62.12	59.59	303.8	0.196149								73	38.16	100.32	111.27	0.901591
74	31.55	14.71	213.62	0.0688606		74	53.47	71.55	288.42	0.248076								74	47.01	94.36	112.13	0.841523
75	38.67	11.55	226.16	0.05107		75	77.08	22.92	32.16	0.712687								75	33.14	78.61	85.53	0.919093
76	22.65	2.32	185.17	0.012529		76	74.06	20.76	324.9	0.0638966								76	24.36	66.67	66.74	0.998951
77	25.27	0.15	192.93	0.000777484		77	88.58	25.27	341.58	0.0739797								77	25.46	74.03	83.1	0.890854
78	19.2	12.39	174.77	0.0708932		78	80.53	15.81	336.67	0.0469599								78	22.5	62.82	67.47	0.93108
						79	91.57	44.99	107.28	0.41937								79	43.91	83.37	62.68	1.33009
						80	99.11	48.73	134.3	0.362844								80	55.91	122.87	183.54	0.669445
																		81	45.25	114.47	161.71	0.707872
																		82	55.46	131.32	191.46	0.685887
																		83	57.6	134.97	191.13	0.706169
																		84	53.78	119.79	153.92	0.778261
																		85	26.22	76.79	98.25	0.781578
																		86	42.18	89.94	104.53	0.860423
																		87	52.96	130.89	210.2	0.622693
																		88	50.16	122.37	206.68	0.592075
																		89	55.56	114.81	213.98	0.536545
																		90	45.8	111.46	187.49	0.594485
																		91	51.58	108.23	170.58	0.634482
																		92	52.39	114.19	174.03	0.656151
																		93	39.02	95.56	114.85	0.832042
																		94	153.44	95.64	226.29	0.422644
																		95	133.35	78.12	224.16	0.348501
																		96	89.64	85.78	220.89	0.388338
																		97	125.23	108.89	244.87	0.444685
																		98	95.48	31.29	162.55	0.192495
																		99	124.4	78.23	224.55	0.348386
																		100	100.06	88.89	224.28	0.396335
																		101	80.8	83.35	248.87	0.334914
																		102	93.02	81.45	234.7	0.347039
																		103	66.76	97.25	248.37	0.391553
																		104	63.44	111.06	143.47	0.774099
																		105	71.15	123.07	227.78	0.540302
																		106	47.48	112.37	203.21	0.552975
																		107	138.06	62.43	245.6	0.254194
																		108	141.03	42.31	191.05	0.22146
																		109	91.79	43.2	212.33	0.203457
																		110	141.09	31.27	160.83	0.194429
																		111	98.34	83.81	213.66	0.392259
																		112	135.16	45.34	231.61	0.19576
																		113	95.17	60.38	224.15	0.269373
																		114	90.9	38.72	207.8	0.186333
																		115	66.66	38.02	210.33	0.180764
																		116	105.97	73.78	245.36	0.300701

## Sheet: Fig. 3E
mouse	cells #
081418-1	39
081418-2	39
81618	35		ttest
test4	27		p	0.0766
test5	25		h	0
test6	12
wt1	35
wt2	32
wt3	33					CONTROL
naive4	27
naive5	17
naive6	13

## Sheet: Supplementary Figure 1
Measurement#	Mouse #1	Mouse #2	Mouse #3
1	166	178	113
2	176	223	238
3	196	215	239
4	241	202	229
5	191	228	212
6	144	241	202
7	173	175	202
8	165	230	199
9	216	506	206
10	267	296	237
11	169	228	168
12	179	170	214
13	194	214	205
14	197	212	223
15	200	252	167
16	160	256	167
17	176	270	174
18	194	230	214
19	198	306	279
20	156	179	253
21	238	228	267
22	207	204	282
23	229	198	210
24	205	266	166
25	173	226	217
26	195	238	254
27	196	287	257
28	293	345	340
29	132	186	229
30	228	246	282
31	171	258	224
32	239	252	265
33	144	203	220
34	223	239	266
35	161	262	231
36	211	248	254
37	295	341	337
38	338	207	200
39	220	186	276
40	268	258	242
41	448	256	283
42	191	198	150
43	199	199	262
44	193	247	258
45	331	284	279
46	280	362	415
47	245	178	169
48	242	320	266
49	206	302	199
50	215	160	184
51	272	270	254
52	173	344	281
53	415	418	486
54	164	221	130
55	272	221	165
56	331	341	289
57	161	161	166
58	272	162	175
59	403	269	491
60	470	595
61	190	355
62	190	462
63	224	624
64	250	655

## Sheet: Supplementary Figure 4
Date of Experiment	Thickness at location a	Thickness at location b	Thickness at location c	Thickness at location d	Thickness at location e	Drilling depth
2016-08-16	150	190	170	140	140	70	C57Bl/6J
2016-08-25	190	200	190	170	170	90
2016-08-26	150	170	180	170	90	90
2016-08-29	210	300	320	220	180	110
2016-08-30	180	360	330	310	140	100
2016-09-13	190	290	420	310	180	120
2016-09-20	230	310	240	210	200	120
2016-09-27	180	220	350	300	210	105
2016-10-04	210	280	330	280	180	130
2016-10-18	220	410	320	160	210	120
2016-11-01	360	240	410	340	120	125
2016-11-08	380	500	400	280	190	110
2017-03-21	190	328	260	230	200	100
2017-04-04	260	340	210	290	210	75	Thy1-GCaMP6f
2017-04-11	330	270	280	410	220	50
2017-04-26	260	260	400	230	210	40
2017-05-01	180	430	740	300	Na	70
2017-05-03	200	240	460	230	Na	70
2017-03-27	240	250	390	480	Na	75

## Sheet: Supplementary Figure 5
Mouse 1			Mouse 2			Mouse 3			Mouse 4			Mouse 5			Mouse 6
slope (µm/µm)	std (µm)		slope (µm/µm)	std (µm)		slope (µm/µm)	std (µm)		slope (µm/µm)	std (µm)		slope (µm/µm)	std (µm)		slope (µm/µm)	std (µm)
0.13	0.632456		0.338	0.632456		0.13	0.632456		1.658	0.632456		0.250667	0.632456		0.6316	0.632456
0.2912	1.09545		0.1308	1.09545		0.2912	1.09545		0.1892	1.09545		0.1704	1.09545		0.1916	1.09545
0.0092	0.748331		0.0588	0.748331		0.0092	0.748331		0.2156	0.748331		0.0714	0.748331		0.0712	0.748331
0.0812	0.489898		0.0964	0.489898		0.0812	0.489898		0.614	0.489898		0.0888	0.489898		0.1592	0.489898
0.0308	2.13542		0.0668	2.13542		0.0308	2.13542		0.3272	2.13542		0.0648	2.13542		0.1468	2.13542
0.3032	1.74356		0.2144	1.74356		0.3032	1.74356		0.334	1.74356		0.0685455	1.74356		0.2332	1.74356
0.4264	1.16619		0.4384	1.16619		0.4264	1.16619		0.7468	1.16619		0.0493158	1.16619		0.4072	1.16619
0.1908	1.35647		0.3552	1.35647		0.1908	1.35647		0.1864	1.35647		0.312	1.35647		0.1892	1.35647
0.1904	1.09545		0.1692	1.09545		0.1904	1.09545		1.0388	1.09545		0.3592	1.09545		0.102	1.09545
0.2052	1.09545		0.1444	1.09545		0.2052	1.09545		0.078	1.09545		0.0828	1.09545		0.1652	1.09545
0.0504	0.489898		0.0112	0.489898		0.0504	0.489898		0.8844	0.489898		0.1892	0.489898		0.142	0.489898
0.1128	2.33238		0.1128	2.33238		0.1128	2.33238		0.8104	2.33238		0.092	2.33238		0.198	2.33238
0.0128	1.0198		0.0608	1.0198		0.0128	1.0198		0.1952	1.0198		0.154	1.0198		0.0492	1.0198
0.2912	0.4		0.3976	0.4		0.2912	0.4		0.6952	0.4		0.131765	0.4		0.404	0.4
0.2708	1.89737		0.5344	1.89737		0.2708	1.89737		0.3164	1.89737		0.3156	1.89737		0.5052	1.89737
0.2968	1.62481		0.4472	1.62481		0.2968	1.62481		1.0628	1.62481		0.5272	1.62481		0.274	1.62481
0.4176	1.49666		0.3156	1.49666		0.4176	1.49666		0.448	1.49666		0.0156735	1.49666		0.288	1.49666
0.064	1.0198		0.14	1.0198		0.064	1.0198		0.6088	1.0198		0.6432	1.0198		0.2504	1.0198
0.0956	1.46969		0.1028	1.46969		0.0956	1.46969		0.0068	1.46969		0.2816	1.46969		0.0456	1.46969
0.1264	0.489898		0.0124	0.489898		0.1264	0.489898		0.6432	0.489898		0.1674	0.489898		0.0508	0.489898
0.2188	0.4		0.1224	0.4		0.2188	0.4		1.8724	0.4		0.0664	0.4		0.0472	0.4
0.1364	0.489898		0.1156	0.489898		0.1364	0.489898		2.5908	0.489898		0.2564	0.489898		0.2756	0.489898
0.1124	0.4		0.228	0.4		0.1124	0.4		0.152	0.4		0.1524	0.4		0.3696	0.4
0.4028	1.54919		0.4708	1.54919		0.4028	1.54919		0.22	1.54919		0.0782667	1.54919		0.2368	1.54919
0.6196	1.85472		0.5152	1.85472		0.6196	1.85472		0.934	1.85472		0.5328	1.85472		0.4616	1.85472
0.214	0.748331		0.4512	0.748331		0.214	0.748331		0.0628	0.748331		0.0264528	0.748331		0.3324	0.748331
0.3292	0.489898		0.4616	0.489898		0.3292	0.489898		1.1648	0.489898		0.4356	0.489898		0.3232	0.489898
0.3008	2.60768		0.2016	2.60768		0.3008	2.60768		1.8696	2.60768		0.4696	2.60768		0.1472	2.60768
0.064	1.35647		0.0832	1.35647		0.064	1.35647		1.6268	1.35647		0.1656	1.35647		0.1176	1.35647
0.0652	0.489898		0.0904	0.489898		0.0652	0.489898		0.4376	0.489898		0.2972	0.489898		0.0496	0.489898
0.0684	0.8		0.0424	0.8		0.0684	0.8		0.006	0.8		0.0252	0.8		0.108	0.8
0.2364	1.2		0.116	1.2		0.2364	1.2		0.384	1.2		0.0084	1.2		0.2284	1.2
0.1696	1.35647		0.1236	1.35647		0.1696	1.35647		1.6472	1.35647		0.2844	1.35647		0.3432	1.35647
0.1288	0.4		0.2696	0.4		0.1288	0.4		0.0504	0.4		0.1616	0.4		0.3296	0.4
0.3904	1.41421		0.5232	1.41421		0.3904	1.41421		0.0368	1.41421		0.0569756	1.41421		0.5172	1.41421
0.0778378	2.15407		0.11	2.15407		0.0778378	2.15407		0.224108	2.15407		0.0775652	2.15407		0.152	1.85472
0.2056	1.85472		0.1496	1.85472		0.2056	1.85472		0.2204	1.85472		0.5504	1.85472		0.0284	1.35647
0.0572	1.35647		0.0604	1.35647		0.0572	1.35647		0.7148	1.35647		0.142757	1.35647		0.1456	1.85472
0.0032	1.85472		0.0316	1.85472		0.0032	1.85472		0.0128	1.85472		0.1936	1.85472		0.1232	0.4
0.0072	0.4		0.0824	0.4		0.0072	0.4		0.4316	0.4		0.32265	0.4		0.448	4.53431
0.3536	4.53431		0.674	4.53431		0.3536	4.53431		2.1296	4.53431		0.209789	4.53431		0.4672	1.46969
0.5308	1.46969		0.3544	1.46969		0.5308	1.46969		0.6736	1.46969		0.6932	1.46969		0.3124	1.0198
0.2404	1.0198		0.3916	1.0198		0.2404	1.0198		1.4436	1.0198		0.2304	1.0198		0.308	2.57682
0.3096	2.57682		0.372	2.57682		0.3096	2.57682		0.1356	2.57682		0.3356	2.57682		0.2112	1.85472
0.2824	1.85472		0.2004	1.85472		0.2824	1.85472		0.18	1.85472		0.1688	1.85472		0.1016	0.979796
0.0716	0.979796		0.066	0.979796		0.0716	0.979796		0.926	0.979796		0.1288	0.979796		0.0768	1.41421
0.0592	1.41421		0.1188	1.41421		0.0592	1.41421		2.0712	1.41421		0.0048	1.41421		0.1596	0.489898
0.0204	0.489898		0.0616	0.489898		0.0204	0.489898		1.6412	0.489898		0.0272	0.489898		0.1232	0.489898
0.1664	0.489898		0.0812	0.489898		0.1664	0.489898		1.1692	0.489898		0.2628	0.489898		0.2732	2.52982
0.1356	2.52982		0.1264	2.52982		0.1356	2.52982		0.3056	2.52982		0.1748	2.52982		0.3368	0.8
0.1452	0.8		0.2172	0.8		0.1452	0.8		0.1212	0.8		0.122	0.8		0.42	1.67332
0.3612	1.67332		0.3956	1.67332		0.3612	1.67332		0.6468	1.67332		0.4992	1.67332		0.3424	1.09545
0.3228	1.09545		0.4556	1.09545		0.3228	1.09545		1.6284	1.09545		0.0571923	1.09545		0.3788	2.8
0.3716	2.8		0.512	2.8		0.3716	2.8		0.5864	2.8		0.0224412	2.8		0.4156	0.748331
0.4932	0.748331		0.496	0.748331		0.4932	0.748331		0.1328	0.748331		0.96	0.748331		0.2752	1.35647
0.434	1.35647		0.4732	1.35647		0.434	1.35647		0.3188	1.35647		0.4348	1.35647		0.3672	0.4
0.2284	0.4		0.3704	0.4		0.2284	0.4		1.4312	0.4		0.2784	0.4		0.1892	2.13542
0.3008	2.13542		0.2576	2.13542		0.3008	2.13542		0.232	2.13542		0.0076	2.13542		0.1104	0.8
0.1972	0.8		0.1252	0.8		0.1972	0.8		0.4408	0.8		0.1804	0.8		0.084	0.489898
0.042	0.489898		0.0704	0.489898		0.042	0.489898		0.5308	0.489898		0.1872	0.489898		0.1696	1.2
0.0064	1.2		0.0364	1.2		0.0064	1.2		0.424	1.2		0.0616	1.2		0.0952	0.4
0.0168	0.4		0.0276	0.4		0.0168	0.4		0.2828	0.4		0.0064	0.4		0.1884	0.748331
0.1192	0.748331		0.0744	0.748331		0.1192	0.748331		0.7056	0.748331		0.0036	0.748331		0.3684	2.09762
0.18	2.09762		0.1732	2.09762		0.18	2.09762		0.0268	2.09762		0.2524	2.09762		0.312	0.4
0.1504	0.4		0.256	0.4		0.1504	0.4		0.8556	0.4		0.2076	0.4		0.4064	1.72047
0.304	1.72047		0.328	1.72047		0.304	1.72047		0.086	1.72047		0.1368	1.72047		0.4992	1.62481
0.3748	1.62481		0.522	1.62481		0.3748	1.62481		1.0824	1.62481		0.5164	1.62481		0.584	3.09839
0.3244	3.09839		0.5788	3.09839		0.3244	3.09839		1.4076	3.09839		0.146375	3.09839		0.1152	1.09545
0.0636	1.09545		0.0416	1.09545		0.0636	1.09545		0.5592	1.09545		0.5904	1.09545		0.0016	0.8
0.0032	0.8		0.0752	0.8		0.0032	0.8		0.2752	0.8		0.285179	0.8		0.4372	0.4
0.4812	0.4		0.7644	0.4		0.4812	0.4		1.338	0.4		0.006	0.4		0.4408	2.15407
0.5288	2.15407		0.5004	2.15407		0.5288	2.15407		0.436	2.15407		0.1032	2.15407		0.482	1.6
0.3776	1.6		0.6576	1.6		0.3776	1.6		1.0024	1.6		0.278787	1.6		0.2396	0.4
0.344	0.4		0.2932	0.4		0.344	0.4		0.1244	0.4		0.8524	0.4		0.2368	2.05913
0.3164	2.05913		0.1992	2.05913		0.3164	2.05913		1.1056	2.05913		0.1352	2.05913		0.0908	0.632456
0.2224	0.632456		0.2548	0.632456		0.2224	0.632456		0.326	0.632456		0.2672	0.632456		0.09	0.489898
0.062	0.489898		0.0824	0.489898		0.062	0.489898		1.2592	0.489898		0.1316	0.489898		0.0388	1.35647
0.0204	1.35647		0.072	1.35647		0.0204	1.35647		0.4092	1.35647		0.0444	1.35647		0.281	0.748331
0.0256	0.748331		0.0436	0.748331		0.0256	0.748331		0.351	0.748331		0.118	0.748331		0.0453333	0.489898
0.03	0.489898		0.0484	0.489898		0.03	0.489898		1.86267	0.489898		0.0568	0.489898		0.0504	0.632456
0.0196	0.632456		0.0416	0.632456		0.0196	0.632456		1.3004	0.632456		0.1196	0.632456		0.1864	2.48193
0.1724	2.48193		0.12	2.48193		0.1724	2.48193		2.4344	2.48193		0.0756	2.48193		0.2832	1.49666
0.2092	1.49666		0.1668	1.49666		0.2092	1.49666		1.724	1.49666		0.3028	1.49666		0.2724	0.894427
0.2012	0.894427		0.3736	0.894427		0.2012	0.894427		0.7268	0.894427		0.2604	0.894427		0.3864	2.22711
0.4568	2.22711		0.4924	2.22711		0.4568	2.22711		0.0668	2.22711		0.364	2.22711		0.528	2.41661
0.4908	2.41661		0.5628	2.41661		0.4908	2.41661		1.82	2.41661		0.7104	2.41661		0.5252	2.8
0.180279	2.8		0.2	2.8		0.180279	2.8		1.5128	2.8		0.294727	2.8		0.5276	0.489898
0.634	0.489898		0.6964	0.489898		0.634	0.489898		0.0852	0.489898		0.309907	0.489898		0.4736	1.85472
0.4916	1.85472		0.5348	1.85472		0.4916	1.85472		1.2932	1.85472		0.326	1.85472		0.482	3.05941
0.4736	3.05941		0.4916	3.05941		0.4736	3.05941		0.6408	3.05941		0.7196	3.05941		0.4324	0.748331
0.3012	0.748331		0.344	0.748331		0.3012	0.748331		1.9264	0.748331		0.6014	0.748331		0.2216	0.8
0.2624	0.8		0.2008	0.8		0.2624	0.8		1.332	0.8		0.3632	0.8		0.1656	0.4
0.1256	0.4		0.1068	0.4		0.1256	0.4		1.182	0.4		0.1756	0.4		0.0468	1.26491
0.0484	1.26491		0.0604	1.26491		0.0484	1.26491		0.2764	1.26491		0.176	1.26491		0.0032	1.0198
0.0176	1.0198		0.1216	1.0198		0.0176	1.0198		0.0912	1.0198		0.0476	1.0198		0.0076	0.632456
0.0084	0.632456		0.0116	0.632456		0.0084	0.632456		0.6116	0.632456		0.0284	0.632456		0.0564	0.4
0.016	0.4		0.05	0.4		0.016	0.4		1.876	0.4		0.0032	0.4		0.1092	0.632456
0.0224	0.632456		0.0536	0.632456		0.0224	0.632456		0.3588	0.632456		0.2076	0.632456		0.1916	0.489898
0.188	0.489898		0.1408	0.489898		0.188	0.489898		1.746	0.489898		0.1684	0.489898		0.2068	2.57682
0.206	2.57682		0.1892	2.57682		0.206	2.57682		0.5132	2.57682		0.2284	2.57682		0.3432	0.4
0.3544	0.4		0.402	0.4		0.3544	0.4		0.0268	0.4		0.3928	0.4		0.4416	0.489898
0.3616	0.489898		0.6464	0.489898		0.3616	0.489898		0.4016	0.489898		0.4632	0.489898		0.5448	3.37046
0.5488	3.37046		0.5016	3.37046		0.5488	3.37046		1.3452	3.37046		0.6008	3.37046		0.5492	3.77359
0.0864419	3.77359		0.0993256	3.77359		0.0864419	3.77359		0.696	3.77359		0.0720299	3.77359		0.774	7.66812
0.7828	7.66812		0.7428	7.66812		0.7828	7.66812		0.1008	7.66812		0.000627907	7.66812		0.586	1.41421
0.472	1.41421		0.5416	1.41421		0.472	1.41421		0.198	1.41421		0.7788	1.41421		0.524	0.632456
0.4792	0.632456		0.5276	0.632456		0.4792	0.632456		0.9672	0.632456		0.8108	0.632456		0.4216	2.36643
0.3168	2.36643		0.3912	2.36643		0.3168	2.36643		1.982	2.36643		0.4104	2.36643		0.298	1.72047
0.3004	1.72047		0.2072	1.72047		0.3004	1.72047		1.4428	1.72047		0.315	1.72047		0.2168	2.03961
0.166	2.03961		0.174	2.03961		0.166	2.03961		1.3644	2.03961		0.1436	2.03961		0.202	0.4
0.0776	0.4		0.0548	0.4		0.0776	0.4		0.2168	0.4		0.2272	0.4		0.0684	0.748331
0.0612	0.748331		0.048	0.748331		0.0612	0.748331		0.1188	0.748331		0.002	0.748331		0.0092	1.35647
0.026	1.35647		0.1172	1.35647		0.026	1.35647		0.688	1.35647		0.03	1.35647		0.052	1.72047
0.0012	1.72047		0.054	1.72047		0.0012	1.72047		1.6316	1.72047		0.0084	1.72047		0.0304	1.72047
0.0248	1.72047		0.0556	1.72047		0.0248	1.72047		1.08	1.72047		0.2008	1.72047		0.0884	0.489898
0.202	0.489898		0.1356	0.489898		0.202	0.489898		0.0876	0.489898		0.1684	0.489898		0.2116	1.2
0.1984	1.2		0.1776	1.2		0.1984	1.2		0.7416	1.2		0.1764	1.2		0.25	0.489898
0.3256	0.489898		0.3728	0.489898		0.3256	0.489898		0.9016	0.489898		0.4632	0.489898		0.4656	0.8
0.3356	0.8		0.5444	0.8		0.3356	0.8		0.0332	0.8		0.3628	0.8		0.4576	0.4
0.4396	0.4		0.524	0.4		0.4396	0.4		0.5212	0.4		0.5716	0.4		0.4704	2.36643
0.5244	2.36643		0.6896	2.36643		0.5244	2.36643		0.4712	2.36643		0.8304	2.36643		0.6308	4.4
0.091978	4.4		0.0973407	4.4		0.091978	4.4		1.1748	4.4		0.250439	4.4		0.6988	3.82623
0.9224	3.82623		0.8204	3.82623		0.9224	3.82623		0.3724	3.82623		0.062907	3.82623		0.5436	1.78885
0.5024	1.78885		0.5104	1.78885		0.5024	1.78885		1.0584	1.78885		0.7266	1.78885		0.4668	2.71293
0.4364	2.71293		0.6052	2.71293		0.4364	2.71293		1.2228	2.71293		0.2572	2.71293		0.4424	0.4
0.3484	0.4		0.3508	0.4		0.3484	0.4		0.4404	0.4		0.3148	0.4		0.2508	2.41661
0.274	2.41661		0.3076	2.41661		0.274	2.41661		0.5116	2.41661		0.252	2.41661		0.2888	1.16619
0.2804	1.16619		0.2696	1.16619		0.2804	1.16619		0.2944	1.16619		0.1036	1.16619		0.0928	0.4
0.0876	0.4		0.0304	0.4		0.0876	0.4		0.2548	0.4		0.0596	0.4		0.0488	2.05913
0.032	2.05913		0.0852	2.05913		0.032	2.05913		1.394	2.05913		0.0372	2.05913		0.0472	2.75681
0.004	2.75681		0.054	2.75681		0.004	2.75681		1.1784	2.75681		0.1344	2.75681		0.066	1.35647
0.0124	1.35647		0.0064	1.35647		0.0124	1.35647		0.326	1.35647		0.1276	1.35647		0.0668	1.2
0.0528	1.2		0.0232	1.2		0.0528	1.2		0.3884	1.2		0.0624	1.2		0.1184	0.979796
0.1608	0.979796		0.1296	0.979796		0.1608	0.979796		1.3368	0.979796		0.328	0.979796		0.2872	0.894427
0.2248	0.894427		0.272	0.894427		0.2248	0.894427		0.6428	0.894427		0.3284	0.894427		0.2408	1.0198
0.2856	1.0198		0.2576	1.0198		0.2856	1.0198		1.012	1.0198		0.2352	1.0198		0.4232	1.54919
0.3576	1.54919		0.5272	1.54919		0.3576	1.54919		0.1776	1.54919		0.7172	1.54919		0.5132	1.2
0.3868	1.2		0.5272	1.2		0.3868	1.2		0.4196	1.2		0.8248	1.2		0.5348	1.93907
0.436	1.93907		0.6364	1.93907		0.436	1.93907		1.4512	1.93907		0.61	1.93907		0.6932	2.93939
0.1124	2.93939		0.117889	2.93939		0.1124	2.93939		0.1384	2.93939		0.083525	2.93939		0.7384	4.5607
0.9664	4.5607		0.8792	4.5607		0.9664	4.5607		2.3052	4.5607		0.9196	4.5607		0.584	1.16619
0.5216	1.16619		0.6488	1.16619		0.5216	1.16619		0.4256	1.16619		0.8996	1.16619		0.4576	3.24962
0.478	3.24962		0.4532	3.24962		0.478	3.24962		0.0156	3.24962		0.4352	3.24962		0.4368	2.44949
0.3748	2.44949		0.434	2.44949		0.3748	2.44949		0.648	2.44949		0.3956	2.44949		0.2736	1.2
0.3112	1.2		0.3152	1.2		0.3112	1.2		1.8468	1.2		0.1388	1.2		0.2312	1.72047
0.2648	1.72047		0.2388	1.72047		0.2648	1.72047		0.004	1.72047		0.1612	1.72047		0.1668	0.748331
0.0528	0.748331		0.1252	0.748331		0.0528	0.748331		1.8628	0.748331		0.1152	0.748331		0.0348	1.32665
0.0712	1.32665		0.0552	1.32665		0.0712	1.32665		0.7224	1.32665		0.1084	1.32665		0.0736	2.8
0.0996	2.8		0.0528	2.8		0.0996	2.8		0.144	2.8		0.0536	2.8		0.0084	1.35647
0.0028	1.35647		0.0068	1.35647		0.0028	1.35647		0.1852	1.35647		0.0624	1.35647		0.0764	2.03961
0.006	2.03961		0.0012	2.03961		0.006	2.03961		1.1044	2.03961		0.2024	2.03961		0.1232	1.09545
0.1724	1.09545		0.1812	1.09545		0.1724	1.09545		1.4336	1.09545		0.2216	1.09545		0.2444	0.8
0.2432	0.8		0.2676	0.8		0.2432	0.8		1.8912	0.8		0.2608	0.8		0.31	1.46969
0.2792	1.46969		0.2684	1.46969		0.2792	1.46969		0.7872	1.46969		0.4496	1.46969		0.4132	1.72047
0.3804	1.72047		0.5856	1.72047		0.3804	1.72047		0.1608	1.72047		0.6224	1.72047		0.4588	1.35647
0.3548	1.35647		0.47	1.35647		0.3548	1.35647		1.7532	1.35647		0.6772	1.35647		0.5716	0.979796
0.508	0.979796		0.6172	0.979796		0.508	0.979796		1.5388	0.979796		0.7504	0.979796		0.83	3.38231
0.139333	3.38231		0.135	3.38231		0.139333	3.38231		0.968	3.38231		0.119425	3.38231		0.9892	6.9685
1.0092	6.9685		1.0992	6.9685		1.0092	6.9685		0.9248	6.9685		0.7952	6.9685		0.5708	1.2
0.6396	1.2		0.592	1.2		0.6396	1.2		2.1428	1.2		0.6488	1.2		0.4548	1.72047
0.4672	1.72047		0.5156	1.72047		0.4672	1.72047		0.3548	1.72047		0.39	1.72047		0.4504	2.31517
0.3672	2.31517		0.46	2.31517		0.3672	2.31517		0.0772	2.31517		0.186	2.31517		0.266	1.0198
0.296	1.0198		0.2508	1.0198		0.296	1.0198		0.5864	1.0198		0.1716	1.0198		0.2756	1.62481
0.2104	1.62481		0.3164	1.62481		0.2104	1.62481		1.7564	1.62481		0.0076	1.62481		0.1672	0.748331
0.0804	0.748331		0.1016	0.748331		0.0804	0.748331		0.0792	0.748331		0.026	0.748331		0.0328	2.4
0.0404	2.4		0.028	2.4		0.0404	2.4		1.7216	2.4		0.094	2.4		0.0392	2.63818
0.1332	2.63818		0.094	2.63818		0.1332	2.63818		0.5576	2.63818		0.114	2.63818		0.0512	1.62481
0.066	1.62481		0.028	1.62481		0.066	1.62481		0.012	1.62481		0.1428	1.62481		0.08	1.41421
0.0048	1.41421		0.0436	1.41421		0.0048	1.41421		0.4016	1.41421		0.255733	1.41421		0.2052	2.03961
0.2116	2.03961		0.2272	2.03961		0.2116	2.03961		3.002	2.03961		0.2964	2.03961		0.3276	2.22711
0.2724	2.22711		0.3916	2.22711		0.2724	2.22711		2.2688	2.22711		0.4704	2.22711		0.3988	0.8
0.4132	0.8		0.5108	0.8		0.4132	0.8		0.3092	0.8		0.584	0.8		0.5004	2.96648
0.32	2.96648		0.43	2.96648		0.32	2.96648		1.136	2.96648		0.7064	2.96648		0.5188	2.48193
			0.302789	2.48193					0.0692	2.48193
